# Supplementary material for: The Effect of Tuberculosis Antimicrobials on the Immunometabolic Profiles of Primary Human Macrophages Stimulated with Mycobacterium tuberculosis
Source: Int J Mol Sci. 2021 Nov 10;22(22):12189. doi: 10.3390/ijms222212189 (PMC8624646; doi:10.3390/ijms222212189)
Supplement: Supplementary file 1 [file ijms-22-12189-s001.zip]

Archive with 2 entries (2 files):
- final supps/ijms-1342319 supp figures.docx
- final supps/ijms-1342319 supps.xlsx
