# Supplementary material for: The Effect of Tuberculosis Antimicrobials on the Immunometabolic Profiles of Primary Human Macrophages Stimulated with Mycobacterium tuberculosis
Source: Int J Mol Sci. 2021 Nov 10;22(22):12189. doi: 10.3390/ijms222212189 (PMC8624646; doi:10.3390/ijms222212189)
Supplement: Supplementary file 1 [file ijms-22-12189-s001.zip › final supps/ijms-1342319 supps.xlsx]

## Sheet: Figure 1
1B
	- EMB							+ EMB
Unstim	15.6	10.2	8.9	12.1	8.2	7.2	6.1	10.6	13.6	8.6	16	9.3	8.9	4.4
iH37Rv	16.1	10.8	9	11.2	8.5	8.8	11.4	15.4	15.7	10.7	10.9	10.4	10.6	9.3
LPS	14.9	19.2	14.7	10.7	10.3	11.5	5.6	13.4	12.9	13.8	14.1	11.5	11.7	7.6
1C
	- INH								+ INH
Unstim	15.6	10.2	8.9	12.1	8.2	9.4	7	5.7	11.6	10.6	7.3	11.1	7	8.2	5.6	4.3
iH37Rv	16.1	10.8	7.2	11.2	8.5	10.1	11.5	10.1	14.7	16.5	10.3	12	9.8	14.6	13	9.7
LPS	14.9	19.2	10.5	10.7	10.3	11.8	10.6	9.1	14.1	18.5	10.7	11.8	12	11.5	11.1	5.6
1D
	- PYZ							+ PYZ
Unstim	15	8	8.9	11.5	11.2	6.2	5.8	13	9.4	8.1	10.6	9.1	6.6	7.3
iH37Rv	12.8	10.8	7.4	11.4	11.5	10.4	4.4	17	11	8.4	12	11.7	16.4	8.8
LPS	18.8	14.7	12	12.6	14.4	11.5	6	19.3	8.4	11.8	11.5	15.1	10.9	7
1E
	- RIF									+ RIF
Unstim	10.2	11.7	12.7	10.1	8.1	9.6	9.4	7	5.7	3.8	10	10.3	8.7	10.2	10.6	8.8	10.8	6.2
iH37Rv	8.6	8.3	15	8.5	10	11.5	10.1	11.5	10.1	6.3	7.6	15.6	12.5	12	14.9	11.5	14.3	13.6
LPS	4.5	16.7	18.2	10.8	12.6	14.1	11.8	10.6	9.1	9.9	23	11.5	11.7	13.3	15.7	11.4	11.4	5.8
1F
	- AMK					+ AMK
Unstim	21.9	10.5	8.1	15.3	16.2	23.9	9.8	8.4	19.1	15.2
iH37Rv	21.8	11.6	9.4	15.5	18.9	21.4	13.1	10.7	16.9	17.5
LPS	18.1	11.3	12.6	21.5	18.1	30.3	10.6	12.1	18.5	16.6
1G
	- BDQ						+ BDQ
Unstim	14.9	7	29.2	9.5	11.7	10.1	14.8	12.8	38.5	11.4	13.6	12.8
iH37Rv	17.8	10.9	30.1	13	16.1	13.1	21.7	11.1	30.7	15.8	18	13.2
LPS	22.6	9	22.1	9.8	19.2	23.2	27	7.8	28.3	13.5	20.1	24.2
1H
	- CLO						+ CLO
Unstim	7.195	8.1	6.56	9.3	7.1	11.7	7.55	7.94	7.8	14.2	9.4	29.5
iH37Rv	8.84	11.68	10.35	12.1	9.7	16.1	11.73	12.07	11.54	8.8	12.5	31.8
LPS	7.62	7.85	7.92	6.4	9.4	19.2	7.75	6.72	8.18	6.9	13.3	32.5
1I
	- CYS				+ CYS
Unstim	21.9	10.5	8.1	15.3	23.6	10.3	8.3	14.9
iH37Rv	21.8	11.6	9.4	15.5	20.3	12.8	10.7	18.3
LPS	18.1	11.3	12.6	21.5	17.5	10.9	12.7	17.5
1J
	- LIN								+ LIN
Unstim	14.9	7	29.2	9.5	13.9	10.6	8.1	11.6	18.5	10.2	32.8	12.5	17.2	3.5	8.3	11.1
iH37Rv	17.8	10.9	30.1	13	17.3	7.5	11.8	14.8	22.2	13.9	37.5	14.4	19.1	5.9	12.6	15.5
LPS	22.6	9	22.1	9.8	18.1	10.1	9.4	14.4	26.9	16.8	23.9	10.5	17.6	7.8	7.9	14.8
1K
	- MOX										+ MOX
Unstim	7.28	13.45	13.03	7.75	28.1	11.3	9.1	15.1	16.2	9.9	5.68	14.2	10.11	6.38	21.7	12.2	8.2	18.3	15.8	14
iH37Rv	8.98	19.7	16.47	9.8	28.9	11.6	8.9	18.1	18.9	13.4	10.035	21.31	13.13	12.38	25.8	12.2	11.1	19	17.9	22.1
LPS	8.41	21.11	5.5	8.63	19.2	5.9	10.2	18.1	18.1	18.8	8.05	19.08	15.39	12.27	17.5	7.5	8.6	18.6	16.9	17.7

## Sheet: Figure 2
2B
	- EMB							+ EMB
Unstim	256.2	90.7	152.7	142.3	115.8	94.5	110.1	134.3	123.1	158.6	174.6	135.9	72.2	83.9
iH37Rv	166.7	96.8	125	134.8	109.7	65.9	48.2	150.7	110.4	151.9	117.3	114	34.8	78
LPS	153.2	117.1	144.3	97	78.1	89.9	63	134.2	76.1	189	119.5	94.5	85.3	81.8
2C
	- INH								+ INH
Unstim	256.2	90.7	112.8	142.3	115.8	92.8	106.1	77.2	151.6	111.5	132.3	131	106.3	80	98.4	62.9
iH37Rv	166.7	96.8	116.8	134.8	109.7	55.4	75.3	56.9	195.9	137.6	131	115.9	121.7	60.1	84.7	78.4
LPS	153.2	117.1	92.5	97	78.1	90.9	87.9	63	127.3	120.2	99.4	109.9	83.3	87.4	94.9	61.3
2D
	- PYZ							+ PYZ
Unstim	167.2	131.1	140.7	147.5	128.8	90.4	96.2	156.4	157.3	158.5	120.2	136.3	76.5	49.7
iH37Rv	144.8	155.8	125	102.4	121.5	58.2	74.2	145.6	145.7	130.9	107.3	124.4	44.7	73.4
LPS	135.2	144.3	100.7	92.9	104.9	89.9	70.8	114.1	106.4	92.7	93.4	98.1	69.5	73.7
2E
	- RIF									+ RIF
Unstim	179.2	65.4	153.4	102.1	121.1	123.7	92.8	106.1	77.2	155.7	87.3	159.1	93.7	114.5	137.2	78.4	66.9	80.8
iH37Rv	194.6	156.5	150.2	81	109.3	119.7	55.4	75.3	56.9	139.9	103.2	153.6	97.1	115.3	114.7	71.1	68.6	57
LPS	129.2	67.8	137.1	68.7	92.9	97.7	90.9	87.9	63	95.9	175.1	93.7	67.5	91.3	100.3	98.6	87	58.8
2F
	- AMK					+ AMK
Unstim	215.3	124.6	111.9	217.5	182.4	242.2	115	110.4	158.1	161.9
iH37Rv	239.8	129.2	95.1	195.3	180.3	282	132.4	114.9	200	172.4
LPS	189.8	119.1	96.9	129	139.2	335	109.5	102.2	186.2	152.7
2G
	- BDQ						+ BDQ
Unstim	221.9	62.3	237.8	124.5	173.4	168.4	192.8	25.5	245.9	146.4	205.3	197.7
iH37Rv	190.3	73.6	238.1	149.4	211.5	188.5	172.9	94.2	200.6	156.8	175	153.7
LPS	187	83.2	178.6	140.2	131.3	233.4	206.7	70.2	275.3	149.5	141	208.2
2H
	- CLO						+ CLO
Unstim	134.7	166.9	88.9	137.5	139.4	173.4	141.2	94.3	83.8	147	150.4	184.9
iH37Rv	142	127.9	113.3	177.7	165.8	211.5	71.4	97.2	91.1	129.7	151.1	196.8
LPS	129.9	114.7	83.7	122.1	142.6	131.3	122.5	76.3	70.9	96.4	152.5	150.1
2I
	- CYS				+ CYS
Unstim	215.3	124.6	111.9	217.5	238.6	128.3	114.1	217
iH37Rv	239.8	129.2	95.1	195.3	229.8	123.3	115.4	170
LPS	189.8	119.1	96.9	129	199.6	109.3	110.3	118.7
2J
	- LIN								+ LIN
Unstim	221.9	62.3	237.8	124.5	205.5	199.6	92.1	149.1	282.1	64.5	237.8	179.7	239.1	190.7	94.5	134.2
iH37Rv	190.3	73.6	238.1	149.4	211.1	135	71.4	158.4	195.3	81.3	266.4	167.4	209	165.3	151.5	167.6
LPS	187	83.2	178.6	140.2	178.6	60.4	104.7	122.2	188.1	31.7	192.4	138.3	158.4	93.9	108.4	111.2
2K
	- MOX										+ MOX
Unstim	128.7	150.7	219.7	97.3	276.7	149.7	165.3	172.6	182.4	175	104.7	101.6	85.5	81.6	205.7	147.2	155.5	179.9	189.7	162.8
iH37Rv	134.9	180.1	117.3	89.8	309.7	141.5	152.9	222.6	180.3	174.4	139.4	162.6	78.6	109.7	238.8	146.8	167.2	210.3	172.9	150.8
LPS	125.1	220.6	102.2	77.1	194.1	125	154.3	166.1	139.2	171.1	124.9	174	76.3	31.7	166	116	146.5	171.3	153.2	156.6

## Sheet: Figure 3
3A
	- EMB							+ EMB
Unstim	0.06089	0.112459	0.058284	0.085032	0.070812	0.07619	0.055404	0.078928	0.110479	0.054224	0.091638	0.068433	0.123269	0.052443
iH37Rv	0.096581	0.11157	0.072	0.083086	0.077484	0.133536	0.236515	0.10219	0.14221	0.070441	0.092924	0.091228	0.304598	0.119231
LPS	0.097258	0.163962	0.101871	0.110309	0.131882	0.12792	0.088889	0.099851	0.169514	0.073016	0.117992	0.121693	0.137163	0.09291
3B
	- INH								+ INH
Unstim	0.06089	0.112459	0.078901	0.085032	0.070812	0.101293	0.065975	0.073834	0.076517	0.095067	0.055178	0.084733	0.065851	0.1025	0.056911	0.068362
iH37Rv	0.096581	0.11157	0.061644	0.083086	0.077484	0.18231	0.152722	0.177504	0.075038	0.119913	0.078626	0.103538	0.080526	0.242928	0.153483	0.123724
LPS	0.097258	0.163962	0.113514	0.110309	0.131882	0.129813	0.120592	0.144444	0.110762	0.15391	0.107646	0.10737	0.144058	0.131579	0.116965	0.091354
3C
	- PYZ							+ PYZ
Unstim	0.089713	0.061022	0.063255	0.077966	0.086957	0.068584	0.060291	0.08312	0.059758	0.051104	0.088186	0.066764	0.086275	0.146881
iH37Rv	0.088398	0.06932	0.0592	0.111328	0.09465	0.178694	0.059299	0.116758	0.075498	0.064171	0.111836	0.094051	0.36689	0.119891
LPS	0.139053	0.101871	0.119166	0.13563	0.137274	0.12792	0.084746	0.16915	0.078947	0.127292	0.123126	0.153925	0.156835	0.09498
3D
	- RIF									+ RIF
Unstim	0.05692	0.178899	0.08279	0.098923	0.066887	0.077607	0.101293	0.065975	0.073834	0.024406	0.114548	0.064739	0.09285	0.089083	0.077259	0.112245	0.161435	0.076733
iH37Rv	0.044193	0.053035	0.099867	0.104938	0.091491	0.096074	0.18231	0.152722	0.177504	0.045032	0.073643	0.101563	0.128733	0.104076	0.129904	0.161744	0.208455	0.238596
LPS	0.03483	0.246313	0.13275	0.157205	0.13563	0.144319	0.129813	0.120592	0.144444	0.103233	0.131354	0.122732	0.173333	0.145674	0.15653	0.115619	0.131034	0.098639
3E
	- AMK					+ AMK
Unstim	0.101719	0.08427	0.072386	0.070345	0.088816	0.098679	0.085217	0.076087	0.12081	0.093885
iH37Rv	0.090909	0.089783	0.098843	0.079365	0.104825	0.075887	0.098943	0.093124	0.0845	0.101508
LPS	0.095364	0.094878	0.130031	0.166667	0.130029	0.090448	0.096804	0.118395	0.099356	0.10871
3F
	- BDQ						+ BDQ
Unstim	0.067147	0.11236	0.122792	0.076305	0.067474	0.059976	0.076763	0.501961	0.156568	0.077869	0.066245	0.064745
iH37Rv	0.093537	0.148098	0.126417	0.087015	0.076123	0.069496	0.125506	0.117834	0.153041	0.100765	0.102857	0.085882
LPS	0.120856	0.108173	0.12374	0.0699	0.14623	0.0994	0.130624	0.111111	0.102797	0.090301	0.142553	0.116234
3G
	- CLO						+ CLO
Unstim	0.053415	0.048532	0.073791	0.067636	0.050933	0.067474	0.05347	0.084199	0.093079	0.096599	0.0625	0.159546
iH37Rv	0.062254	0.091321	0.09135	0.068092	0.058504	0.076123	0.164286	0.124177	0.126674	0.067849	0.082727	0.161585
LPS	0.058661	0.068439	0.094624	0.052416	0.065919	0.14623	0.063265	0.088073	0.115374	0.071577	0.087213	0.216522
3H
	- CYS				+ CYS
Unstim	0.101719	0.08427	0.072386	0.070345	0.09891	0.080281	0.072743	0.068664
iH37Rv	0.090909	0.089783	0.098843	0.079365	0.088338	0.103812	0.092721	0.107647
LPS	0.095364	0.094878	0.130031	0.166667	0.087675	0.099726	0.115141	0.14743
3I
	- LIN								+ LIN
Unstim	0.067147	0.11236	0.122792	0.076305	0.06764	0.053106	0.087948	0.0778	0.06558	0.15814	0.137931	0.06956	0.071936	0.018353	0.087831	0.082712
iH37Rv	0.093537	0.148098	0.126417	0.087015	0.081952	0.055556	0.165266	0.093434	0.113671	0.170972	0.140766	0.086022	0.091388	0.035693	0.083168	0.092482
LPS	0.120856	0.108173	0.12374	0.0699	0.101344	0.167219	0.08978	0.11784	0.143009	0.529968	0.12422	0.075922	0.111111	0.083067	0.072878	0.133094
3J
	- MOX										+ MOX
Unstim	0.056566	0.08925	0.059308	0.079651	0.101554	0.075484	0.055051	0.087486	0.088816	0.056571	0.05425	0.139764	0.118246	0.078186	0.105493	0.08288	0.052733	0.101723	0.083289	0.085995
iH37Rv	0.066568	0.109384	0.140409	0.109131	0.093316	0.081979	0.058208	0.081312	0.104825	0.076835	0.071987	0.131058	0.167048	0.112853	0.10804	0.083106	0.066388	0.090347	0.103528	0.146552
LPS	0.067226	0.095694	0.053816	0.111933	0.098918	0.0472	0.066105	0.10897	0.130029	0.109877	0.064452	0.109655	0.201704	0.387066	0.105422	0.064655	0.058703	0.108581	0.110313	0.113027
3L
ECAR		OCR
8.326	0.7807	140.1	12.23	6
12.73	3.505	133.6	15.47	6
3M
ECAR		OCR
11.46	1.052	156.4	14.67	6
14.74	3.453	122.9	18.82	6

## Sheet: Figure 4
4A
	- EMB							+ EMB
Unstim	-6.16706	25.6891	18.0092	24.5256	14.8532	34.9206	13.2607	27.997	35.4184	22.4464	17.6403	23.7675	44.8753	20.0238
iH37Rv	13.9172	30.9917	18.32	24.6291	21.3309	47.4962	85.2697	16.722	34.058	27.8473	25.6607	25.9649	62.3563	28.0769
LPS	26.8277	22.8864	20.5128	32.6804	31.37	39.0434	27.7778	30.2534	36.2681	14.6561	20.1674	25.1852	36.4596	17.6039
	- INH								+ INH
Unstim	-6.16706	25.6891	59.3085	24.5256	14.8532	16.9181	28.3695	15.544	59.3008	30.4036	38.5487	27.1756	28.5983	29.75	20.7317	30.6836
iH37Rv	13.9172	30.9917	21.661	22.7003	21.3309	44.2238	25.2324	44.2882	24.145	23.9099	35.6489	25.1941	28.5127	42.9284	26.8005	34.0561
LPS	26.8277	22.8864	35.2432	32.6804	31.37	21.2321	18.43	5.55556	26.0016	25.7071	32.6962	20.1092	32.2929	24.5995	20.9694	23.3279
	- PYZ							+ PYZ
Unstim	7.05742	22.2731	16.9154	13.3559	18.8665	29.3142	12.2661	43.1586	24.6662	22.8391	27.3711	23.1841	47.7124	135.815
iH37Rv	-26.3812	25.9307	37.44	33.1055	25.7613	70.2749	-51.4825	15.7967	24.2279	30.1757	28.7046	29.7428	70.0224	31.3351
LPS	10.7988	23.0769	33.863	31.7546	8.19828	39.0434	20.6215	9.46538	36.4662	30.9601	27.8373	32.9256	33.813	14.654
	- RIF									+ RIF
Unstim	44.2522	116.055	21.9035	20.0784	24.6078	17.2999	16.9181	2.26202	15.544	-59.7945	126.117	24.7015	32.2305	28.9956	25.8017	21.4286	25.8595	30.0743
iH37Rv	-2.56937	36.8051	12.3169	17.6543	20.4941	17.5439	44.2238	25.2324	44.2882	23.0164	66.1822	21.3542	31.5139	35.6461	17.7855	31.5049	23.6152	61.0526
LPS	-75.4644	170.649	36.6885	33.9156	36.7061	31.5251	21.2321	18.43	5.55556	79.0407	17.4186	51.2273	17.6296	28.0394	33.2004	-23.1237	23.2184	30.6122
	- AMK					+ AMK
Unstim	14.6772	42.0546	17.3369	23.5862	28.125	19.3229	46.7826	23.3696	36.0531	35.2069
iH37Rv	19.4746	31.5016	35.4364	19.9693	21.6306	25.4964	48.565	28.1984	30.3	35.1508
LPS	29.6101	50.126	12.6935	73.7209	68.319	27.1045	58.9041	17.9061	45.3276	55.2718
	- BDQ					+ BDQ
Unstim	4.5516	15.3911	28.2731	27.797	16.4489	6.12033	18.2595	29.5765	19.094	15.9332
iH37Rv	0	26.3755	48.0589	10.591	32.0424	0	23.0309	31.6964	25.0857	27.2609
LPS	0	20.7035	29.8859	46.0777	23.6504	0	-19.397	28.2943	39.4326	24.3996
	- CLO					+ CLO
Unstim	-7.34967	19.1226	21.6	17.7905	27.797	3.47025	30.4296	47.8912	28.391	46.133
iH37Rv	4.71831	27.9788	34.6652	25.8745	10.591	-13.5854	42.1515	30.3007	35.2747	50.7622
LPS	1.92456	38.3513	32.2686	27.3492	46.0777	1.71429	41.0437	46.0581	34.4262	60.1599
	- CYS				+ CYS
Unstim	14.6772	42.0546	17.3369	23.5862	17.1417	50.6625	29.4478	21.4747
iH37Rv	19.4746	31.5016	35.4364	19.9693	23.3681	55.3122	34.3154	37.9412
LPS	29.6101	50.126	12.6935	73.7209	27.1042	60.3843	15.6845	61.3311
	- LIN								+ LIN
Unstim	4.46147	-4.01284	15.3911	28.2731	12.7494	41.0321	69.924	20.2549	0.67352	9.45736	24.18	26.9338	18.1096		110.37	29.7317
iH37Rv	13.6101	17.7989	26.3755	48.0589	23.7802	58.0741	176.891	23.9268	18.0236	9.5941	18.8438	25.1493	20.6699	-8.89292	43.8284	31.8019
LPS	15.3476	8.65385	20.7035	29.8859	33.4267	140.397	105.635	28.8871	19.7767	8.20189	27.9106	26.4642	34.9748	78.8072	82.1956	28.8669
	- MOX										+ MOX
Unstim	-5.2836	25.2157	11.106	25.0771	15.9017	19.0381	21.1131	16.1645	18.0921	18.0571	3.05635	74.4095	63.9766	30.8823	20.2236	31.5217	23.6656	22.0678	20.4534	30.0983
iH37Rv	-4.81838	18.1011	30.3495	25.5011	17.5654	28.7632	19.4899	14.8248	16.528	19.0367	4.80631	28.7208	98.2188	32.8168	26.5913	15.1226	37.2608	25.6301	22.0359	33.1565
LPS	1.51879	24.4787	29.6477	43.8392	28.7481	22.08	27.6086	33.7748	31.4655	30.45	-1.1209	25.5172	34.6003	147.003	22.4096	30.3448	23.8225	26.8535	33.4204	32.6309
4B
	- EMB						+ EMB
Unstim	105.513	104.781	191.848	114.249	308	164.6	93.42	108.449	179.553	89.0361	435.8	176.9
iH37Rv	102.273	116.56	174.481	86.3263	443.4	147.5	129.529	84.661	129.241	74.386	425.9	167.9
LPS	101.537	68.3992	85.7732	58.0026	237.2	119.8	99.7372	87.1429	89.3724	45.3968	244.3	109.4
	- INH								+ INH
Unstim	88.4	204.9	249.4	293.7	214.3	235.3	202.3	156.2	120.8	200	228.9	339.3	205.4	261.9	204.5	146.7
iH37Rv	70.5	202	203.1	264.5	186.1	365.1	243.5	156.9	93.9	169.9	214	245.5	162.2	379.4	300.9	141.3
LPS	98.2	201.5	154.4	185.8	158	382.5	185.7	1459.8	66.7	156.3	166.6	197	165.5	264.7	173.5	118.1
	- PYZ							+ PYZ
Unstim	172.5	191.4	215.2	162.4	175.3	308.8	172.5	173.1	194.9	232.9	159.3	161.2	319.6	173.1
iH37Rv	147.4	192.8	270.5	186.3	196.4	413.7	147.4	168.7	178.2	226	190.5	172.5	466	168.7
LPS	132.7	215.9	220.2	188.6	194.5	237.2	132.7	91.2	159.6	221.3	181.9	205.2	323.9	91.2
	- RIF									+ RIF
Unstim	113.6	75.6	119.1	177.1	209.9	202.9	235.3	199.3	156.2	112.1	88.5	97	230.3	243	190.1	341.4	157.9	146.8
iH37Rv	78.1	46.6	86.5	192.1	225.7	169.3	365.1	243.5	156.9	74.4	70.2	76.3	163.4	249.8	199.4	353.8	226.3	111.3
LPS	81.1	56.8	111.6	236	220.2	176	382.5	185.7		54.1	36.9	81.7	195.7	232	189.5	367.6	140.6	104.3
	- AMK					+ AMK
Unstim	151.5	118.1	126.2	41.1	209.1	188.5	100.9	121.2	68	196.6
iH37Rv	134.9	103.6	136	27.3	213.9	160	102.2	110.6	62.9	207.2
LPS	111.4	75.1	91.2	0	175.6	124.7	60.2	90.2	18.4	145.5
	- BDQ					+ BDQ
Unstim	4.5516	15.3911	28.2731	27.797	16.4489	6.12033	18.2595	29.5765	19.094	15.9332
iH37Rv	0	26.3755	48.0589	10.591	32.0424	0	23.0309	31.6964	25.0857	27.2609
LPS	0	20.7035	29.8859	46.0777	23.6504	0	-19.397	28.2943	39.4326	24.3996
	- CLO					+ CLO
Unstim	82.5	144.1	150.3	182.6	193.3	154.5	166.5	145.5	211.4	220.5
iH37Rv	195.3	94.7	111.5	176.6	190.9	122.6	126.5	107.4	155.4	185.9
LPS	69.5	103.7	91	98.3	117.4	34.6	139.2	107.4	119.9	193
	- CYS				+ CYS
Unstim	151.5	118.1	126.2	118.6	191.3	126.6	133.6	180.7
iH37Rv	134.9	103.6	136	114	153.3	86.6	102.9	165.1
LPS	111.4	75.1	91.2	95	117	63	103.4	99.1
	- LIN								+ LIN
Unstim	104.9	126.2	150.6	99.6	231.1	100.5	78	88.3	132.2	181	153.1	75.5	187.6	105.8	99.9	99.8
iH37Rv	49.1	137.3	111.7	82.1	196.6	88	95.7	84.6	63.8	58.4	117.6	94	197.1	94.2	91.4	87.4
LPS	82.9	135.5	122	67.4	176.1	98.2	82.6	99.8	79.7	132.5	89.4	59.1	140.8	61.6	76.8	75.5
	- MOX									+ MOX
Unstim	170.5	66.6	152.2	192.6	136.2	182.8	261.8	209.1	165.3	204.6	103	154.3	182.3	152.2	210.5	266.2	201.9	193.5
iH37Rv	62.6	41.2	125.2	150.3	129.2	164.4	214.2	213.9	144.8	210.5	64.1	109.2	153.1	128.4	180	227.4	211.9	188
LPS	161	59.1	119.8	140.3	87.4	0	220.7	175.6	133.9	41	53.4	99	126.1	72.7	91.4	161.8	162	146.9

## Sheet: Figure 5
5A
	- EMB							+ EMB
Unstim	86.9	80.9	77	79.4	81.3	91.6	82.5	88.4	85.5	81.2	70.8	80.6	90.5	81.2
iH37Rv	90.3	84.1	81.2	77.1	80.2	95.4	80.4	85.4	77.6	81.8	80.7	81.3	69.8	86.3
LPS	90.2	78.8	77.8	82.2	102.8	98.5	87.9	90.5	85.7	81.7	81.6	82.3	95.1	84.7
	- INH								+ INH
Unstim	86.9	80.9	92.7	79.4	81.3	85	84.2	86.6	91.8	82.9	83.1	79.3	85.4	91	86	90.3
iH37Rv	90.3	84.1	80.4	76.9	80.2	91.9	87.6	89.9	87.6	78.7	85.2	79.4	79.4	95	86.9	92.7
LPS	90.2	78.8	76.2	82.2	102.8	89.7	89.9	282.3	90.5	81.5	75.3	79.2	82.4	90.4	87.8	89.7
	- PYZ							+ PYZ
Unstim	80.1	80.2	79.7	80.2	81.3	88.5	80.4	79.2	79.3	79.6	80.2	79.3	91.5	70.4
iH37Rv	84.1	82.8	82.5	83.8	82	98	75.7	82.4	81.6	77.6	82.2	83.4	110.3	84.3
LPS	77.8	74.6	81.7	83.5	82.1	98.5	84.9	86.5	79.7	78.9	82.6	83.9	98.8	83.6
	- RIF									+ RIF
Unstim	87.6	81.8	86.6	79.1	79.8	81	85	69.9	86.6	101.1	109.6	93.4	86.3	80.4	84.3	82.6	86.9	88.5
iH37Rv	90.2	74.7	83.7	82.4	77.5	79.3	91.9	87.6	89.9	89.3	90.4	89.2	65.2	79.1	82.3	93.2	87.5	98
LPS	93.9	97.1	93.9	84.4	81.7	85.9	89.7	89.9	282.3	91.3	95	79.9	79.6	77.6	82.5	85.4	88.8	94.6
	- AMK					+ AMK
Unstim	85.1	107.7	90.9	87	80.6	85.4	107.2	94.9	103.7	81.3
iH37Rv	84.1	99.9	90.6	88.1	79.4	85.3	108.4	95.9	90.3	86
LPS	88.8	109.7	90.5	92.7	87.2	87.4	109.8	90.1	95.7	86
	- BDQ					+ BDQ
Unstim	94.7	85.6	89.6	86.8	83.6	93.4	85.5	87.7	88.5	81.5
iH37Rv	93	86.6	97.2	91.1	89.1	91	86.2	89.6	88.8	90.8
LPS	93.3	87.6	91.8	91.9	89.3	97.2	88.5	91	90.6	88.5
	- CLO					+ CLO
Unstim	94.1	86.4	82.2	88.8	86.8	97.2	72.3	74.3	74.9	54.8
iH37Rv	99.4	91.6	87	93.3	91.1	85.7	76.2	77.7	78.5	44
LPS	95.6	92.9	89.5	92.8	91.9	94.8	77.4	77.7	79.6	56.4
	- CYS				+ CYS
Unstim	85.1	107.7	90.9	87	84.6	104.7	89.6	89.5
iH37Rv	84.1	99.9	90.6	88.1	84.3	111.8	93	92.6
LPS	88.8	109.7	90.5	92.7	87.1	112.4	89.5	90.3
	- LIN								+ LIN
Unstim	94.7	55.6	85.6	89.6	80.4	88.5	81.2	86	92.6	86.9	87.7	88.4	81.3	90.6	91.5	88.4
iH37Rv	93	39.1	86.6	97.2	88.8	90.8	105.3	87.1	91.7	89.4	86.8	93.8	85.4	89.5	90.4	92
LPS	93.3	91.8	87.6	91.8	91.2	83.7	92.4	85.7	97	94.7	87.3	91.4	91.8	92	90.6	86.6
	- MOX										+ MOX
Unstim	97.1	90.3	87.2	87.9	85.6	79.2	182.8	84.9	80.6	84.9	90.6	104	61.7	91.8	85.5	86.3	210.5	84.9	82.8	86.7
iH37Rv	97.2	91.1	90.3	87.1	83.8	85.4	164.4	84.2	79.4	87.3	97.1	92	187	91.7	84.4	79.7	180	88.2	84.5	92.5
LPS	95.2	95.7	91	93.7	90.6	89.3	83.6	92	87.2	92.6	93	93.5	80.7	87	84.5	90	91.4	89.4	86.6	93.5
5B
	- EMB							+ EMB
Unstim	13.0757	19.1841	22.9862	21.293	18.6529	8.35979	17.5295	11.5413	15.922	18.9155	29.9542	19.3525	9.41828	19.1895
iH37Rv	9.71806	15.8058	18.88	22.9229	19.6901	4.7041	20.5394	14.6649	22.8261	18.1699	19.3521	18.6842	14.3678	13.718
LPS	9.79112	21.2639	21.6216	17.732	0	1.44605	12.0635	9.538	14.3233	18.3598	18.41	17.672	4.9238	15.2812
	- INH								+ INH
Unstim	13.0757	19.1841	7.2695	21.293	18.6529	14.9785	15.0801	13.342	8.24538	17.13	17.0068	21.7557	14.5814	8.875	14.0244	10.0159
iH37Rv	9.71806	15.8058	19.6918	21.8843	19.6901	9.56679	12.4834	9.49033	12.7106	22.1657	14.7328	20.4487	20.6245	5.15807	13.1051	7.39796
LPS	9.79112	21.2639	23.7838	17.732	0	10.341	10.1251	0	9.42655	18.8852	24.7485	20.7461	17.527	9.61098	11.5912	10.6036
	- PYZ							+ PYZ
Unstim	15.61	21.2815	20.9666	17.2881	24.2236	11.5044	19.5426	20.9079	20.8519	15.4574	22.5458	23.6977	8.49673	26.1569
iH37Rv	17.1271	13.7997	15.04	19.2383	21.4815	2.06186	22.1024	17.5137	16.6095	18.3346	20.6897	19.373	0	15.6676
LPS	23.0769	17.6715	16.8818	18.5145	22.7836	1.44605	15.113	12.5329	17.6692	21.2513	18.3084	18.6544	2.58993	16.4179
	- RIF									+ RIF
Unstim	12.3884	18.1957	13.4289	20.8619	20.1486	18.9976	14.9785	31.197	13.342	2.11946	1.60367	6.2225	13.0203	19.3886	15.7434	17.2194	13.154	11.3861
iH37Rv	9.76362	27.0287	16.3782	17.5309	22.5069	20.7185	9.56679	12.4834	9.49033	10.7219	10.562	10.8073	34.5005	20.8153	17.8727	7.173	12.3907	1.40351
LPS	6.03715	2.94985	6.05398	15.575	18.2993	14.1249	10.341	10.1251	0	8.65485	4.96859	20.064	20.4444	22.3439	17.4477	13.5903	11.2644	5.78231
	- AMK					+ AMK
Unstim	14.9094	0	9.20465	12.9655	19.4079	14.5334	0	4.80072	3.92157	18.6535
iH37Rv	15.9716	0.386997	9.25342	11.9304	20.7432	14.6454	0	4.17755	9.7	13.9791
LPS	11.1697	0	9.28793	6.51163	12.7155	12.6269	0	9.88258	4.29645	14.0144
	- BDQ					+ BDQ
Unstim	4.91212	14.4239	10.4418	13.2641	16.3302	6.3278	14.4774	12.2951	11.2518	18.5635
iH37Rv	6.98897	13.4397	4.083	9.07801	11.4058	9.08039	13.6092	10.8418	11.2571	9.17371
LPS	6.63102	11.1055	8.20257	8.07311	11.311	2.806	11.5147	8.96321	9.43262	11.5274
	- CLO					+ CLO
Unstim	5.86489	13.6108	17.8182	11.1191	13.2641	2.69122	27.685	25.7823	25.133	45.1596
iH37Rv	0.774648	8.38482	13.112	6.75513	9.07801	13.3053	23.82	22.2822	21.5089	55.9959
LPS	4.46497	7.28793	10.4832	7.29313	8.07311	5.14286	22.567	22.3029	20.3934	43.571
	- CYS				+ CYS
Unstim	14.9094	0	9.20465	12.9655	15.4233	0	10.4294	10.5069
iH37Rv	15.9716	0.386997	9.25342	11.9304	15.6223	0	7.10572	7.58824
LPS	11.1697	0	9.28793	6.51163	12.9259	0	10.6074	8.93008
	- LIN								+ LIN
Unstim	4.91212	44.4623	14.4239	10.4418	19.6107	11.5732	14.7666	14.0845	7.40872	11.4729	12.3633	11.5748	18.7369	9.38647	8.46561	11.5499
iH37Rv	6.98897	60.8696	13.4397	4.083	11.1322	9.40741	0	12.8788	8.39734	10.5781	13.1757	6.03345	14.6411	10.3448	9.57096	7.93556
LPS	6.63102	8.17308	11.1055	8.20257	8.90258	11.5894	7.54537	14.4845	3.0303	5.36278	12.6819	8.60448	8.20707	8.09372	9.40959	13.3993
	- MOX										+ MOX
Unstim	2.9526	9.75448	12.7902	12.1274	14.3838	20.7749	10.1028	15.0637	19.4079	15.0857	7.64088	0	41.7544	8.33333	14.5844	13.6549	8.55306	15.0639	17.2377	13.3292
iH37Rv	2.96516	8.93948	8.09889	12.5835	16.2092	14.629	10.8568	15.7682	20.7432	12.7294	2.86944	7.99508	0	8.29535	15.536	20.2316	8.85168	11.7927	15.8473	7.89125
LPS	4.79616	4.30644	8.90411	6.22568	9.42813	10.72	8.48996	8.06743	12.7155	7.42256	6.96557	6.49425	19.266	12.9337	15.5422	10	8.25939	10.6246	13.3812	6.44955

## Sheet: Figure 6
6A
	- CLO						+ CLO
Unstimulated	0.844415	0.894007	2.3756	1.64023	0.217404	0.363156	0.378762	3.94437	2.01496	37.2801	0.243802	186.682
iH37Rv	16.5801	56.5976	38.0687	7.05692	7.93889	7.92645	134.197	42.4941	36.0153	9.86781	123.876	7.74758
6B
	- CLO						+ CLO
Unstimulated	4.46193	0.63822	1.05033	97.7773	1.52265	34.0141	1.04495	0.627871	1.13365	3.35509	0.388202	699.091
iH37Rv	880.719	1441.36	942.292	1057.87	696.603	882.806	2977.8	1304.77	1372.65	1633.61	1734.3	1209.89
6C
	- CLO						+ CLO
Unstimulated	115.594	259.134	608.463	422.979	70.0185	148.049	39.6308	182.527	520.005	813.945	103.744	1123.99
iH37Rv	1445.46	1461.63	1429.75	1445.98	1308.89	1407.87	1358.14	1461.89	1429.32	1377.95	1313.13	1380.32
6D
	- CLO						+ CLO
Unstimulated	1.39146	0.606241	1.4316	53.36	1.84731	1.50978	0.342405	0.374951	1.88106	2.52913	0.580859	3.43396
iH37Rv	6.67284	21.8498	10.7692	15.9082	660.229	12.126	6.28278	21.4548	23.4534	17.8433	5.66316	17.3019
6E
	- CLO						+ CLO
Unstimulated	2.21204	3.13255	12.7448	67.7275	1.47112	2.12318	1.19126	3.32865	9.71608	2.94797	1.65557	8.78655
iH37Rv	71.6542	1002.35	2816.14	218.6	34.6745	73.9261	71.7054	1012.67	2658.55	400.181	30.4068	353.92
6F
	- INH						+ INH
Unstimulated	6.46823	3.8311	4.36202	4.70409	5.70185	2.76571	5.06412	4.07691	5.38902	4.90485	7.25169	3.13063
iH37Rv	7.67853	6.71543	12.9903	14.8759	75.7486	18.5915	8.59496	6.50005	13.2049	10.3018	128.739	27.7701
6G
	- INH						+ INH
Unstimulated	2.99614	2.85105	1.98921	228.501	2.53732	3.34438	3.25154	3.14531	98.0138	65.2432	6.07108	6.58583
iH37Rv	183.825	366.008	1467.15	1439.83	1466.3	770.012	245.402	450.881	1652.92	1468.83	1665.59	827.257
6H
	- INH						+ INH
Unstimulated	4378.34	10990.1	5437.69	47877.4	6467.91	3618.51	4994.72	12353.3	34323.4	41933.6	9461.61	4690.87
iH37Rv	104406	30309.8	51085.7	33532.1	37079.3	38228.3	90621.5	37166.7	52300.6	52362.7	45521.2	37565.9
6I
	- INH						+ INH
Unstimulated	4.94645	908.318	7.01017	1886.35	55.6449	3.64666	6.04617	626.057	1728.08	1868.21	425.54	4.75013
iH37Rv	2118.31	1807.96	1922.86	1788.32	2032.37	1874.03	2021.68	1857.87	1997.81	1759.26	1928.12	1824.38
6J
	- INH						+ INH
Unstimulated	7.89857	9.23398	6.98617	93.4792	17.6183	5.67362	12.9047	16.0685	56.8019	51.4429	7.45244	5.11914
iH37Rv	238.18	72.032	313.049	298.188	566.6	171.72	286.487	58.3154	369.18	289.013	666.906	132.091
6K
	- LIN								+ LIN
Unstimulated	0.355453	1.31146	1.21027	0.185406	0.42256	0.381923	1.31944	2.66032	0.374787	3.80512	1.10002	0.26177	1.26129	0.802311	1.37808	2.86881
iH37Rv	6.17968	27.8615	28.0969	7.32773	5.56102	12.1064	8.5811	34.801	7.31048	22.9665	28.0936	8.24295	5.43605	10.3624	9.18293	36.4402
6L
	- LIN								+ LIN
Unstimulated	1.31354	2.77892	1.14635	1.24537	1.61094	0.774061	0.599613	1.09749	0.582433	18.5265	1.23443	1.13171	0.903915	0.410263	0.876316	1.07218
iH37Rv	297.322	1702.71	968.564	288.131	778.538	41.5673	533.344	1173.6	628.515	1612.03	938.524	192.588	812.69	12.6887	393.875	1042.64
6M
	- LIN								+ LIN
Unstimulated	102.856	764.866	565.325	84.6381	122.288	145.967	322.324	235.775	135.542	1345.7	535.154	74.3551	662.469	175.959	308.819	206.941
iH37Rv	1375.49	1411.87	1363.56	1288.17	1365.13	1323.31	1405	1464.94	1344.73	1407.94	1369.39	1288.96	1360.36	1395.91	1411.37	1411.23
6N
	- LIN								+ LIN
Unstimulated	1.71702	3.97195	2.66398	1.87525	2.59927	1.14053	22.508	35.5319	1.65517	8.6409	4.6174	1.23426	3.67012	0.433201	1.01827	9.43452
iH37Rv	11.7195	45.0188	31.6456	10.6973	17.1955	872.387	227.1	11.7189	11.1935	52.6262	38.043	14.3519	15.6285	3.6198	1130.75	13.1854
6O
	- LIN								+ LIN
Unstimulated	1.09937	10.6085	6.18229	1.71408	1.90504	0.891264	3.6425	3.58878	1.67136	31.4325	10.1163	1.51702	2.1264	2.40871	2.64436	4.01783
iH37Rv	50.0002	1130.62	3046.42	48.7002	229.202	65.561	141.022	681.504	53.1047	1123.55	3252.55	55.0406	245.19	26.4958	153.266	790.573
6P
	- PYZ						+ PYZ
Unstimulated	5.77574	1.76421	5.45973	9.69617	6.47384	1.25728	6.52308	2.05213	5.14013	4.76955	5.64066	0.755136
iH37Rv	10.8561	10.8612	9.43146	10.9909	54.8074	79.384	13.3125	11.6984	8.09096	12.8446	77.8671	79.6437
6Q
	- PYZ						+ PYZ
Unstimulated	2.79765	6.21477	3.95199	3.07783	3.87313	1.09624	5.49268	1.91855	2.99905	3.0465	2.57023	0.512927
iH37Rv	265.252	790.752	299.766	1739.84	1793.61	620.646	348.034	980.519	183.295	1763.12	1757.13	703.164
6R
	- PYZ						+ PYZ
Unstimulated	4607.02	1218.58	9328.46	6926.86	5535.9	851.87	4760.04	1851.87	7855.57	6392.26	4176.86	514.166
iH37Rv	232644	193736	26842.7	44408.1	29108.3	40454.8	383196	72294.2	22335.3	55105.4	31512	24709.4
6S
	- PYZ						+ PYZ
Unstimulated	4.23075	1.66918	473.06	50.7478	26.9639	1.86248	4.76349	2.51786	314.256	142.387	6.40003	0.574609
iH37Rv	2257.06	2219.98	2410.9	1553.36	649.654	1464.03	2448.23	2106.33	1097.8	1363.64	1118.84	1748.86
6T
	- PYZ						+ PYZ
Unstimulated	5.25672	4.83879	21.0247	12.6069	15.2585	3.14041	5.83034	8.68194	12.1317	15.528	11.509	2.49597
iH37Rv	191.908	176.916	65.1383	280.917	643.716	1147.27	223.93	212.817	47.3854	330.871	606.878	1082.07

## Sheet: Figure 7
7A
	- CLO						+ CLO
Unstimulated	249.233	220.048	896.751	49.8442	203.965	490.607	317.283	178.334	967.108	112.203	198.152	991.522
iH37Rv	2879.56	6234.77	4216.35	76.3004	137.805	1006.5	2667.88	6239.69	1122.95	246.955	294.334	811.658
7B
	- CLO						+ CLO
Unstimulated	76.7633	40.0334	252.506	52.6371	87.064	191.124	63.0823	61.1317	230.565	54.0027	108.884	191.595
iH37Rv	163.112	425.23	306.819	48.0508	87.2523	210.324	217.139	246.791	176.406	88.0499	115.67	215.262
7C
	- CLO						+ CLO
Unstimulated	6.98859	1.8925	10.7936	4.37968	152.896	8.85262	4.20082	2.41109	15.1871	3.52626	167.404	79.8068
iH37Rv	125.296	3490.44	3696.83	3.23137	67.3066	355.942	120.761	3371.91	1789.5	4.12217	71.5732	234.358
7D
	- CLO						+ CLO
Unstimulated	242.998	1681.6	51409.3	1565.25	3419.95	5552.71	341.974	1741.39	50463	1768.49	4397.98	5820.11
iH37Rv	606.745	5467.07	51929.4	2075.67	2209.05	5116.71	543.22	4923.68	26251.6	3155.89	3991.46	4014.23
7E
	- CLO						+ CLO
Unstimulated	32.8615	101.16	2930.26	42.5947	744.701	373.063	24.0598	127.05	2321.67	35.815	574.671	3144.43
iH37Rv	7462.61	8054.23	7952.39	25.4476	386.6	3634.55	7539.84	7916.55	3960.42	55.018	442.768	2925.67
7F
	- INH						+ INH
Unstimulated	936.531	12650.5	3228.78	6055.28	4578.15	3617.89	875.474	10740.8	8708.67	4267.62	6778.34	4734.32
iH37Rv	2319.68	16520.6	9167.11	10457.9	13262.1	8445.85	2220.52	8772.15	11069.8	5960.3	8885.28	9631.89
7G
	- INH						+ INH
Unstimulated	64.9559	49.8614	35.7919	61.5737	33.3422	32.6135	52.9538	37.3941	59.3589	67.9834	29.0853	18.8053
iH37Rv	81.6419	78.5331	90.5241	79.4831	93.5822	73.0395	85.2698	109.567	100.125	82.0943	88.5354	78.5911
7H
	- INH						+ INH
Unstimulated	8.50487	8.87147	8.204	12.2903	3.75759	3.99945	7.78353	7.78981	17.7942	8.76945	3.64151	2.1401
iH37Rv	15.7035	33.2899	170.044	19.007	59.6932	11.1363	15.9514	29.0784	103.772	14.6757	78.1329	12.4034
7I
	- INH						+ INH
Unstimulated	577.902	130.452	425.362	425.831	420.045	334.648	587.189	134.282	466.588	378.527	558.004	366.084
iH37Rv	983.026	205.918	714.835	694.462	1820.14	1099.25	1004.6	852.177	713.218	709.829	2412.55	970.99
7J
	- INH						+ INH
Unstimulated	389.321	21.0316	60.266	2128.28	78.5189	109.388	418.116	26.724	1905.1	2077.45	78.9445	202.993
iH37Rv	2091.7	2097.25	2101.59	2109.57	2080.87	2082.73	2115.1	2115.79	2116.17	2081.49	2074.01	2063.32
7K
	- LIN								+ LIN
Unstimulated	366.994	251.805	987.676	120.469	327.077	139.156	341.634	197.692	384.845	275.506	919.927	99.2496	199.622	154.053	299.729	168.386
iH37Rv	2363.79	6303.51	3949.4	642.308	2011.1	381.018	3048.75	5814.09	1943.91	6263.75	3864.78	521.017	1864.5	289.64	2770.73	6027.23
7L
	- LIN								+ LIN
Unstimulated	85.9011	77.4188	163.996	91.4469	96.8582	74.3243	65.1358	87.8422	76.424	90.5758	170.122	92.2852	87.6215	67.5393	69.0076	68.7953
iH37Rv	122.055	137.173	189.705	111.685	149.591	145.813	153.407	231.768	196.542	138.974	88.2772	119.425	147.204	77.2899	157.469	243.868
7M
	- LIN								+ LIN
Unstimulated	6.05353	2.22631	9.94203	5.40412	7.29221	2.76298	4.29263	6.41595	3.18647	3.53773	12.8317	5.38654	4.24889	2.94397	6.32443	4.0172
iH37Rv	8.46351	3156.52	3160.97	22.7998	52.1078	3.42077	22.0623	1289.98	117.38	3081.47	2378.59	35.2684	120.675	3.05336	31.0318	2234.82
7N
	- LIN								+ LIN
Unstimulated	606.817	2483.08	61720.1	2846.85	3773.37	977.931	354.263	320.163	140.877	3079.6	59128.6	2281.58	2845.43	919.252	334.723	308.464
iH37Rv	300.742	8101.43	63039.2	3021.43	6367.74	1092.35	445.423	888.113	1492.17	6981.29	61129.1	3522.23	6321.39	991.734	414.574	870.197
7O
	- LIN								+ LIN
Unstimulated	39.0962	393.259	2114.22	52.2908	101.778	34.7761	55.2343	33.7693	25.5454	3373.59	2378.16	46.7904	66.3382	34.9587	58.9572	36.7582
iH37Rv	4212.72	6361.75	6243.85	6250.25	6259.49	6614.53	7873.02	7771.39	2623.99	6123.1	5829.6	4804.8	5804.54	3862.74	7807.1	8036.71
7P
	- PYZ						+ PYZ
Unstimulated	1026.63	552.661	2829.24	1482.09	2073.12	817.821	879.553	583.869	2735.82	1095.13	1781	651.145
iH37Rv	1615.03	2741.19	3014.18	2017.25	2928.5	2897.15	1768.71	2887.86	3012.22	2658.95	2702.7	3145.81
7Q
	- PYZ						+ PYZ
Unstimulated	52.3515	28.6266	47.9935	53.5574	34.2935	26.0342	56.9685	31.8955	37.8392	45.4404	39.5196	12.5755
iH37Rv	94.2596	122.888	103.197	114.407	92.3694	124.9	98.3548	123.399	81.7453	79.0157	112.281	109.737
7R
	- PYZ						+ PYZ
Unstimulated	7.24375	7.16413	8.83301	7.6286	3.48928	3.94481	7.30353	7.50854	7.92407	7.64015	6.04417	1.68052
iH37Rv	15.2532	23.7276	30.4204	117.356	31.9764	60.7431	15.6913	23.0918	17.6264	64.4388	37.3554	43.639
7S
	- PYZ						+ PYZ
Unstimulated	632.316	234.662	157.558	465.167	432.16	223.929	641.811	285.979	136.141	379.267	395.061	224.2
iH37Rv	781.941	409.913	942.425	581.883	824.422	1582.17	911.988	424.753	198.24	650.976	1370.51	1412.95
	- PYZ						+ PYZ
Unstimulated	358.727	13.0442	30.3336	137.328	63.8491	19.9825	423.497	28.181	24.3605	129.437	48.2769	14.5817
iH37Rv	2250.26	2330.69	2334.1	2305.95	2367.23	2355.37	2317.55	2301.47	1145.56	2303.1	2307.56	2375.85

## Sheet: SF1
SF1
A
	- CLO						+ CLO
Unstimulated	4.12106	1.56834	3.48928	11.4987	4.67553	4.91006	1.91	1.20676	4.78449	9.43395	2.34254	16.3414
iH37Rv	30.8233	54.4478	84.1922	564.844	11.3907	7.87021	33.1367	65.6313	55.2045	858.367	648.52	8.72146
B
	- CLO						+ CLO
Unstimulated	1.22313	0.61317	1.01916	1.02426	1.075	0.906949	0.800285	0.430925	2.23855	1.91889	0.715266	2.04596
iH37Rv	8.63029	8.49218	10.2055	5.13175	2.84214	3.16291	5.84861	15.3989	3.55458	4.92398	6.78894	4.56665
C
	- CLO						+ CLO
Unstimulated	8.4718	9.45507	22.3951	47.0301	6.4357	10.7657	4.55953	12.3975	16.5622	35.8448	10.7838	20.1522
iH37Rv	34.5987	47.4716	67.3057	64.5318	53.5997	52.545	43.557	48.142	42.9289	73.9079	104.234	85.5854
D
	- CLO						+ CLO
Unstimulated	1.28554	0.435232	1.93828	142.409	0.985012	20.2571	1.05488	0.719916	3.1548	4.37806	0.788918	5.45828
iH37Rv	9.25499	10.3195	14.5595	74.4171	125.377	11.9379	9.05825	9.59237	20.7813	101.061	16.6052	7.40992
E
	- CLO						+ CLO
Unstimulated	0.566313	0.249307	2.44727	0.657995	1.1336	1.49976	0.143319	0.142117	0.594844	4.19573	0.223857	1.20888
iH37Rv	2.2221	5.20764	2.68225	16.4795	6.47846	1.72003	2.08951	5.1702	2.41736	3.00499	9.29418	2.225
F
	- INH						+ INH
Unstimulated	11.984	7.66439	6.51791	12.5572	5.50932	4.14586	11.2195	8.11443	11.0342	10.2455	5.25481	3.02027
iH37Rv	20.7112	15.3224	34.316	26.0566	17.818	12.3759	22.9392	14.5713	35.2831	23.043	24.5083	16.1502
G
	- INH						+ INH
Unstimulated	4.28449	3.09467	2.24458	4.70695	1.84905	1.58283	4.71942	3.09929	3.8916	3.27756	1.9498	1.22083
iH37Rv	7.48852	5.65502	8.16162	40.4939	6.42454	3.89058	8.08509	5.1556	9.68349	9.88259	9.55518	4.94968
H
	- INH						+ INH
Unstimulated	14.73	28.3793	20.7705	40.4123	37.675	15.015	28.8102	38.4164	34.2886	13.0198	10.2164	9.80938
iH37Rv	32.6248	43.6262	38.4173	162.162	26.9455	34.8972	40.7345	21.7449	34.991	48.7153	45.177	41.4716
I
	- INH						+ INH
Unstimulated	6.47298	5.87964	3.80873	6.8021	2.66449	2.3686	6.01103	5.13656	7.6845	7.36265	3.57752	2.1453
iH37Rv	13.162	9.64631	14.4665	20.3495	12.7883	9.97677	17.4633	10.1447	15.2272	15.3364	9.94154	7.82474
J
	- INH						+ INH
Unstimulated	1.45825	1.37728	0.855119	40.3676	20.5011	0.622209	1.47788	1.37318	50.3241	1.27293	1.01187	0.409578
iH37Rv	2.8912	2.91843	4.73893	25.5306	3.66224	2.06993	3.56722	3.33049	5.45698	4.81079	5.09347	82.4826
K
	- LIN								+ LIN
Unstimulated	4.51949	2.21289	3.34098	3.85958	4.54037	1.84479	2.07964	3.07493	2.28752	5.36705	4.41915	3.27464	2.81905	1.87016	2.97895	3.6622
iH37Rv	11.5566	35.0653	86.2677	10.7684	10.9898	7.64374	9.09739	11.7877	12.6987	40.0312	102.152	8.1544	20.1758	5.84218	8.58739	10.1087
L
	- LIN								+ LIN
Unstimulated	1.18648	0.708185	0.918011	0.859332	1.56594	1.00254	0.969639	0.818866	1.05191	1.64589	1.02002	1.38021	1.35522	2.2114	1.24631	1.07442
iH37Rv	3.9718	7.46063	3.92577	4.019	4.31093	2.58138	4.3966	4.74698	4.214	7.70589	4.22711	4.91227	5.12233	2.26565	104.001	6.29145
M
	- LIN								+ LIN
Unstimulated	4.65243	41.0535	12.947	7.89694	5.39706	3.878	9.55465	9.13248	10.9928	14.7754	28.257	5.78014	10.7514	13.927	9.52341	10.8863
iH37Rv	42.4414	36.0186	81.3677	44.4572	67.4783	20.5497	38.1431	44.0362	36.6028	76.0531	45.157	49.5321	53.262	24.4991	32.4518	46.1202
N
	- LIN								+ LIN
Unstimulated	1.17224	0.910625	2.02132	1.07102	1.22582	0.867797	0.796147	1.06908	1.15903	6.64463	2.83503	0.648184	1.70131	0.659723	0.942364	0.889257
iH37Rv	7.01192	15.7003	13.1304	4.25101	7.59829	32.5851	4.01463	6.28392	10.2238	13.268	18.471	3.77832	8.52205	3.17898	5.26472	5.37272
O
	- LIN								+ LIN
Unstimulated	0.661511	0.396055	0.538255	0.655544	0.834834	0.317444	0.249666	0.493005	0.220638	0.88386	0.625971	0.548509	0.297151	0.117183	0.407333	0.583757
iH37Rv	2.09665	5.01763	2.49441	1.63284	2.13268	0.996011	1.91395	2.93023	2.17384	5.37139	2.44822	1.38932	2.17219	0.714605	6.17681	3.75442
P
	- PYZ						+ PYZ
Unstimulated	10.2525	4.2682	10.7034	7.29313	6.82362	4.21438	10.3159	3.604	9.59238	7.60414	6.91453	1.49246
iH37Rv	24.1737	19.3132	19.3821	26.0971	12.0102	31.0345	33.155	15.984	13.232	38.07	12.4659	35.0507
Q
	- PYZ						+ PYZ
Unstimulated	4.01248	1.69868	4.51236	8.94527	5.6043	1.3603	3.89954	3.04423	6.8357	5.18567	3.21469	1.23912
iH37Rv	8.2482	12.6392	7.95091	14.5244	11.602	10.5372	12.0044	187.347	9.85537	10.8678	12.5379	11.0762
R
	- PYZ						+ PYZ
Unstimulated	12.3683	16.0399	41.2969	32.2981	33.548	20.8227	27.0339	31.1649	29.2178	34.7011	34.1469	17.2525
iH37Rv	46.8446	65.8624	63.7028	35.4269	52.0722	55.9582	64.2195	56.2329	54.1884	68.009	63.2007	47.6225
S
	- PYZ						+ PYZ
Unstimulated	3.72966	1.59136	8.26083	3.98641	3.57523	1.35495	4.4195	2.35838	5.31127	6.72546	4.34796	0.389329
iH37Rv	13.594	13.5252	15.2619	8.99591	9.72437	10.7761	19.7387	12.565	10.6848	17.5227	8.10172	11.3844
T
	- PYZ						+ PYZ
Unstimulated	1.54115	0.60733	1.51118	1.28395	17.8955	0.549896	1.64741	0.942729	13.8737	1.22272	0.765861	0.146519
iH37Rv	4.34895	5.39037	3.88097	8.58168	7.23355	42.0966	6.45512	64.0526	3.33602	7.74497	8.80241	59.0238

## Sheet: SF2
SF2
A
	- CLO						+ CLO
Unstimulated	70.2241	18.481	103.674	24.6559	106.349	49.7178	28.2919	32.5073	203.812	20.2123	105.08	117.78
iH37Rv	117.741	3159.48	2917.33	19.771	50.7668	175.044	129.884	1884.05	1663.39	23.162	60.9118	142.048
B
	- CLO						+ CLO
Unstimulated	31.3516	2.81162	26.7737	2.18175	9.74644	5.96899	9.07606	3.81515	134.72	2.10626	6.00506	16.7173
iH37Rv	30.3264	144.238	145.141	2.23834	6.92764	18.856	34.5079	135.167	68.4399	3.61494	10.6473	17.6744
C
	- CLO						+ CLO
Unstimulated	37.9107	23.1468	1801.74	24.7494	79.3736	442.039	20.3161	27.9886	1256.16	24.5071	66.5172	2202.16
iH37Rv	3574.27	8014.04	7816.05	22.737	60.2208	1863.15	4238.13	8211.04	3850.39	30.0082	149.754	1953.25
D
	- CLO						+ CLO
Unstimulated	13.3895	8.8945	30.5198	8.05458	9.82089	20.6073	11.5544	5.81824	31.8322	6.22847	11.7361	18.0567
iH37Rv	17.9944	63.6603	45.0291	5.79921	11.2716	23.5521	29.6831	28.2078	27.6703	8.92032	16.0419	18.5681
E
	- INH						+ INH
Unstimulated	54.5249	39.1186	36.9117	66.1619	35.8466	39.5128	44.1836	38.048	106.883	53.0182	35.5458	28.071
iH37Rv	67.1364	76.7411	76.6942	76.5193	76.7491	64.1351	71.8391	76.4456	80.7528	68.3258	77.3134	70.141
F
	- INH						+ INH
Unstimulated	12.6993	12.6005	13.0049	39.4489	10.574	11.2067	12.6231	11.3482	180.94	29.1971	6.94141	4.54699
iH37Rv	85.5332	225.824	180.65	134.5	322.182	596.779	167.511	231.332	100.676	418.938	270.785	119.833
G
	- INH						+ INH
Unstimulated	14.7381	13.7362	5.51561	6.89749	4.41366	6.3302	8.34752	6.11941	6.41184	9.89654	6.40012	2.04713
iH37Rv	8.01991	8.53301	12.3562	8.5556	14.1014	10.2694	8.27476	54.9646	17.8277	8.57201	8.12726	4.62208
H
	- LIN								+ LIN
Unstimulated	53.3459	21.161	96.274	57.9164	68.1847	24.5417	32.277	79.4507	18.4152	74.9042	107.478	67.3099	26.6848	25.0321	44.1713	46.4828
iH37Rv	83.5277	1937.92	4322.34	132.483	1402.2	73.4231	141.921	1334.63	611.746	2109.69	5122.05	191.183	2019.34	63.5422	121.955	1246.81
I
	- LIN								+ LIN
Unstimulated	23.0384	0.862464	23.312	26.564	30.1433	9.09253	2.5684	35.0414	4.7071	6.95417	32.5256	22.9905	11.8905	3.82844	12.6906	18.4469
iH37Rv	20.7723	118.559	107.235	35.6235	70.4047	12.4997	44.409	226.644	418.317	115.001	3441.28	1883.43	23367.1	13.9632	44.0058	105.736
J
	- LIN								+ LIN
Unstimulated	40.8839	37.4778	1185.92	50.9969	66.3444	27.1527	13.6096	44.3814	22.5995	238.551	1459.18	46.7447	59.874	20.2081	24.8673	32.9831
iH37Rv	2728.23	5880.89	5641.98	3609.58	5755.23	292.652	2656.54	7856.96	2137.68	5785.86	5405.51	3089.8	5395.84	104.445	2914.23	7845.74
K
	- LIN								+ LIN
Unstimulated	13.8011	10.466	29.0438	11.5097	17.1533	9.94491	15.0569	11.5145	13.3012	8.08421	31.16	8.62883	10.9966	7.72112	13.0553	8.13056
iH37Rv	20.1802	40.6016	52.9451	15.1827	25.8377	10.2506	19.342	24.9477	97.4646	34.0876	580.328	14.7642	165.286	10.7625	21.0903	25.0356
L
	- PYZ						+ PYZ
Unstimulated	32.3336	28.1198	32.2596	22.2792	26.6968	27.3192	44.9929	31.2837	24.5972	21.4044	28.3177	2.77878
iH37Rv	70.822	79.0141	76.0935	579.052	80.2381	68.5926	72.2691	76.5969	54.832	77.3225	323.671	71.7811
M
	- PYZ						+ PYZ
Unstimulated	7.69222	18.8303	23.6928	18.1685	18.1508	14.0468	11.7051	14.9184	21.501	11.997	11.6835	2.14426
iH37Rv	616.609	2455.52	724.977	884.054	264.667	1188.62	2531.97	1579.4	228.404	1648.66	1029.8	477.157
N
	- PYZ						+ PYZ
Unstimulated	7.95809	7.04829	6.16487	7.29105	3.28051	3.23951	8.0622	6.83947	7.91254	7.04902	5.44948	2.36538
iH37Rv	9.27429	10.6313	15.0881	389.716	5.99572	7.29184	10.3774	11.3296	8.76781	7.92826	191.833	7.73802

## Sheet: SF3
SF3
A
	- CLO						+ CLO
Unstimulated	0.844415	0.894007	2.3756	1.64023	0.217404	0.363156	0.378762	3.94437	2.01496	37.2801	0.243802	186.682
LPS	9.52224	10.8367	5.05619	5.70909	15.8341	14.1927	8.68163	11.2947	5.28501	5.25896	9.38768	163.429
B
	- CLO						+ CLO
Unstimulated	4.46193	0.63822	1.05033	97.7773	1.52265	34.0141	1.04495	0.627871	1.13365	3.35509	0.388202	699.091
LPS	6377.78	1848.68	1341.97	1964.11	2475.11	2315.52	3198.79	2087.6	1256.12	1946.06	2566.67	2142.41
C
	- CLO						+ CLO
Unstimulated	115.594	259.134	608.463	422.979	70.0185	148.049	39.6308	182.527	520.005	813.945	103.744	1123.99
LPS	1387.08	1489.81	1390.62	1432.94	1384.57	1432.21	1408.42	1504.38	1522.32	1484.94	1398.12	1383.85
D
	- CLO						+ CLO
Unstimulated	1.39146	0.606241	1.4316	53.36	1.84731	1.50978	0.342405	0.374951	1.88106	2.52913	0.580859	3.43396
LPS	10.4923	13.9291	655.284	30.2901	23.2908	451.305	9.55538	23.2712	34.8884	22.1208	32.9447	1213.25
E
	- CLO						+ CLO
Unstimulated	2.21204	3.13255	12.7448	67.7275	1.47112	2.12318	1.19126	3.32865	9.71608	2.94797	1.65557	8.78655
LPS	944.769	1366.66	2824.83	1805.54	2972.04	2463.02	717.997	1488.31	3272.54	2360.72	2955.7	1709.78
F
	- INH						+ INH
Unstimulated	6.46823	3.8311	4.36202	4.70409	5.70185	2.76571	5.06412	4.07691	5.38902	4.90485	7.25169	3.13063
LPS	10.4237	12.7927	9.60335	11.6489	12.0294	7.68875	9.5211	9.43947	10.5097	9.9199	11.4195	7.95842
G
	- INH						+ INH
Unstimulated	2.99614	2.85105	1.98921	228.501	2.53732	3.34438	3.25154	3.14531	98.0138	65.2432	6.07108	6.58583
LPS	1441.82	1513.87	1739.15	1583.81	1728.52	1570.27	1553.81	1603.51	1607.11	1597.01	1542.31	1578.15
H
	- INH						+ INH
Unstimulated	4378.34	10990.1	5437.69	47877.4	6467.91	3618.51	4994.72	12353.3	34323.4	41933.6	9461.61	4690.87
LPS	36189.4	48279.3	65378.6	47047.4	48215.3	89853.6	33907.2	50677.7	35306	45466	46111.4	106387
I
	- INH						+ INH
Unstimulated	4.94645	908.318	7.01017	1886.35	55.6449	3.64666	6.04617	626.057	1728.08	1868.21	425.54	4.75013
LPS	1805.18	1952.14	1735.48	1769.38	1950.67	2165.3	1673.9	2176.99	1869.81	1713.06	1723.75	1970.37
J
	- INH						+ INH
Unstimulated	7.89857	9.23398	6.98617	93.4792	17.6183	5.67362	12.9047	16.0685	56.8019	51.4429	7.45244	5.11914
LPS	2205.53	2559.21	2858.62	2613.61	2810.07	1733.26	2361.89	2720.8	2819.93	2702.97	2723.71	1687.65
K
	- LIN								+ LIN
Unstimulated	0.355453	1.31146	1.21027	0.185406	0.42256	0.381923	1.31944	2.66032	0.374787	3.80512	1.10002	0.26177	1.26129	0.802311	1.37808	2.86881
LPS	6.48949	6.10991	5.92406	6.81405	7.55028	10.8809	12.8727	8.59165	6.29654	5.94933	6.03025	6.03889	7.48866	43.6569	13.2177	8.7126
L
	- LIN								+ LIN
Unstimulated	1.31354	2.77892	1.14635	1.24537	1.61094	0.774061	0.599613	1.09749	0.582433	18.5265	1.23443	1.13171	0.903915	0.410263	0.876316	1.07218
LPS	1920.36	1726.43	1440.41	2429.45	2473.53	2238.38	2462.39	1708.41	1551.81	1237.22	1239.92	2054.58	2546.68	1903.82	2432.59	2169.07
M
	- LIN								+ LIN
Unstimulated	102.856	764.866	565.325	84.6381	122.288	145.967	322.324	235.775	135.542	1345.7	535.154	74.3551	662.469	175.959	308.819	206.941
LPS	1325.29	1404.63	1379	1350.4	1365.46	1478.93	1523.03	1405.08	1348.98	1417.26	1422.41	1367.12	1398.8	1400.45	1521.88	1435.1
N
	- LIN								+ LIN
Unstimulated	1.71702	3.97195	2.66398	1.87525	2.59927	1.14053	22.508	35.5319	1.65517	8.6409	4.6174	1.23426	3.67012	0.433201	1.01827	9.43452
LPS	25.3036	167.428	32.5814	29.0216	31.4023	12.7402	20.2914	14.0589	28.4604	33.5722	46.6012	28.2035	45.8743	11.163	24.2958	11.2745
O
	- LIN								+ LIN
Unstimulated	1.09937	10.6085	6.18229	1.71408	1.90504	0.891264	3.6425	3.58878	1.67136	31.4325	10.1163	1.51702	2.1264	2.40871	2.64436	4.01783
LPS	579.623	1398.8	3271.88	2921.81	2772.53	1852.74	2504.87	1211.59	630.738	1256.92	3480.25	2516.24	2836.46	1742.25	2716.71	1316.14
P
	- PYZ						+ PYZ
Unstimulated	5.77574	1.76421	5.45973	9.69617	6.47384	1.25728	6.52308	2.05213	5.14013	4.76955	5.64066	0.755136
LPS	13.7574	10.326	9.87149	9.39623	11.9395	39.1687	16.4463	10.7655	9.1901	10.7075	11.5243	9.42813
Q
	- PYZ						+ PYZ
Unstimulated	2.79765	6.21477	3.95199	3.07783	3.87313	1.09624	5.49268	1.91855	2.99905	3.0465	2.57023	0.512927
LPS	1793.47	1859.58	1975.18	1857.83	1987.85	1065.69	1790.21	1786.11	2015.7	1910.5	2004.28	1602.31
R
	- PYZ						+ PYZ
Unstimulated	4607.02	1218.58	9328.46	6926.86	5535.9	851.87	4760.04	1851.87	7855.57	6392.26	4176.86	514.166
LPS	48037.8	41952.4	56310.9	50731.6	70169.2	67847.3	54377.5	39298.5	50356.2	80010.8	38208.2	1531.05
S
	- PYZ						+ PYZ
Unstimulated	4.23075	1.66918	473.06	50.7478	26.9639	1.86248	4.76349	2.51786	314.256	142.387	6.40003	0.574609
LPS	1638.23	1419.39	616.168	860.3	1497.79	2459.76	1620.76	1656.47	431.072	693.15	1559.69	2493.25
T
	- PYZ						+ PYZ
Unstimulated	5.25672	4.83879	21.0247	12.6069	15.2585	3.14041	5.83034	8.68194	12.1317	15.528	11.509	2.49597
LPS	1995.93	1941.87	2710.79	3002.29	2867.48	1445.06	2104.52	1834.4	2911.69	2923.43	2841.03	1685.89

[truncated: 3 more sheets: SF4, SF5, SF6]
